# Supplementary material for: Pivotal Role for Cxcr2 in Regulating Tumor-Associated Neutrophil in Breast Cancer
Source: Cancers (Basel). 2021 May 25;13(11):2584. doi: 10.3390/cancers13112584 (PMC8197482; doi:10.3390/cancers13112584)
Supplement: Supplementary file 1 [file cancers-13-02584-s001.zip]

Archive with 1 entries (1 files):
- cancers-1206161-supplementary.pdf
